# Supplementary material for: Tetralone derivatives are MIF tautomerase inhibitors and attenuate macrophage activation and amplify the hypothermic response in endotoxemic mice
Source: J Enzyme Inhib Med Chem. 2021 Jul 6;36(1):1357–69. doi: 10.1080/14756366.2021.1916010 (PMC8266241; doi:10.1080/14756366.2021.1916010)
Supplement: Supplemental Material [file IENZ_A_1916010_SM9564.zip]

Archive with 7 entries (7 files):
- Supp Material Fig S1 Structure of the test compounds.jpg
- Supp Material Fig S2 L RMSF 175ns.tif
- Supp Material Fig S3 L Torsions.tif
- Supp Material Fig S4 PL RMSD 175ns.tif
- Supp Material Fig S5 PL Contacts_1.tif
- Supp Material Fig S6 PL Contacts_2.tif
- Supp Material Fig S7 PL Contacts_3.tif
